# Supplementary material for: Patient Radiation Exposure during Enteroscopy-Assisted Endoscopic Retrograde Cholangiopancreatography in Surgically Altered Anatomy (with Video)
Source: Diagnostics (Basel). 2024 Jan 8;14(2):142. doi: 10.3390/diagnostics14020142 (PMC10814473; doi:10.3390/diagnostics14020142)
Supplement: Supplementary file 1 [file diagnostics-14-00142-s001.zip]

Archive with 1 entries (1 files):
- DAEERCPhepaticogastrostomyNew-Video S1.mp4
